# Supplementary material for: Quality of life, self-reported outcomes and impact of education among people with moderate and severe hemophilia A: An integrated perspective from a Latin American country
Source: PLoS One. 2023 Jul 6;18(7):e0287972. doi: 10.1371/journal.pone.0287972 (PMC10325071; doi:10.1371/journal.pone.0287972)
Supplement: S2 File — (XLSX) [file pone.0287972.s002.xlsx]

## Sheet: PROBE
	PERSONAL										PROBLEMS																								HEMOPHILIA
Patient No.	Question 1	Question 2	Question 3		Question 4	Question 5	Question 6		Question 7		Question 8		Question 9			Question 10	Question 11		Question 12			Question 13			Question 14		Question 15					Question 16			Question 17	Question 18		Question 19	Question 20		Question 21	Question 22	Question 23
	Country	What type of bleeding disorder do you have?	Year of birth	Age (calculated from Q3)	Sex	Weight	How old were you when you first started school?	How many years of school/education have you completed (include years studying for a vocational, professional or advanced degree)?	Are you married or in a long­term relationship?	Do you have children?	In the past 12 months, have you experienced any problems related to your health?	Please list your top 3 problems in order of seriousness	In the past 12 months did you use a mobility aid or assistive device?	Please indicate the frequency with which you used each of the following mobility aids or assistive devices in the past 12 months. Note that you will have an opportunity to specify mobility aids which do not appear in this list in the following question.		Do you have any of the following conditions or problems?	During the past 12 months did you use any medication for pain?	Please estimate the percentage of time you used pain medication.	During the past 12 months, have you experienced acute pain?	When did your acute pain occur? (Please check all that apply)	Did your acute pain interfere with any of the following? (Please check all that apply)	During the past 12 months, have you experienced chronic pain?	When does your chronic pain occur? (Please check all that apply)	Does your chronic pain interfere with any of the following? (Please check all that apply)	Do you currently have difficulty with any activities of daily living?	Please indicate which of the following activities of daily living you currently have difficulty with. (Please check all that apply)	Please select the answer that best describes your current work life.	In case of working parttime, was it a voluntary decision?	In case of early retirement, was it a voluntary decision?	Please select the answer that best describes your current school life.	How many days during the past 12 months were you not able to work or attend school due to health related reasons?	Have you ever gone through joint surgery or another invasive procedure (operation)?	Please indicate which surgeries or other invasive procedures you have undergone. (Please check all that apply)	How many joint surgeries or other invasive procedures have you ever gone through?	How severe is your hemophilia? (at first diagnosis)	A “clinically significant” inhibitor is defined as not responding to normal treatment. Have you ever been diagnosed with a clinically significant inhibitor?	If you answered yes, Do you currently have a clinically significant inhibitor?	How many bleeds did you have in the past 12 months?	Within the past two weeks, have you had a bleed?	If you answered Yes, Please describe your most recent bleed.	Where do you usually receive your treatment?	What is your primary treatment regimen? Select the answer that best describes your current regimen.	What is the typical dose of your prophylaxis treatment?	What is the typical frequency of your prophylaxis treatment?	Do you currently use any extended half-life product?	What is the typical dose of your episodic ("on-demand") treatment?	Number of infusions required to treat a bleeding episode	Do you currently use any extended half-life product?	Do you use other treatments?
		1. Hemophilia A (FVIII) ; 2. Hemofilia B (FIX) ; 3. I have a bleeding disorder other than hemophilia; 4. I do not personally have hemophilia nor do I have any other bleeding disorder			1. Male; 2. Female	Kg			1. Yes; 2. No	1. Yes; 2. No	1. Yes; 2. No		1. Yes; 2. No	1. Never (0% of the time); 2. Rarely (1–5% of the time); 3. Occasionally (6–25% of the time); 4. Sometimes (26%–50% of the time); 5. Frequently (51%–75% of the time); 6. Very frequently (76%–99% of the time); 7. Always (100% of the time)		1. Hepatitis B; 2. Hepatitis C; 3. HIV	1. Yes; 2. No	1. Never (0% of the time); 2. Rarely (1–5% of the time); 3. Occasionally (6–25% of the time); 4. Sometimes (26%–50% of the time); 5. Frequently (51%–75% of the time); 6. Very frequently (76%–99% of the time); 7. Always (100% of the time)	1. Yes; 2. No	1. Walking; 2. Stair climbing; 3. Nighttime (such as waking you up / keeping you awake); 4. Resting; 5. Weight bearing; 6. Other	1. General activity; 2. Mood; 3. Walking ability; 4. Normal work (including both work outside the home and housework); 5. Attending school; 6. Relations with others; 7. Sleep; 8. Enjoyment of life; 9. Others	1. Yes; 2. No	1. Walking; 2. Stair climbing; 3. Nighttime (such as waking you up / keeping you awake); 4. Resting; 5. Weight bearing; 6. Other	1. General activity; 2. Mood; 3. Walking ability; 4. Normal work (including both work outside the home and housework); 5. Attending school; 6. Relations with others; 7. Sleep; 8. Enjoyment of life; 9. Others	1. Yes; 2. No	1. Going down stairs; 2. Going up stairs; 3. Getting up from sitting; 4. Standing without support; 5. Bending down to the floor; 6. Walking on a flat surface; 7. Getting in or out of the car; 8. Shopping; 9. Putting on socks; 10. Lying comfortably in bed; 11. Taking off socks; 12. Getting out of bed; 13. Taking a bath or shower; 14. Sitting; 15. Getting on or off the toilet; 16. Doing light domes…	1. Working fulltime; 2. Working parttime; 3. On longterm sick or disability leave (more than 6 months); 4. Early retirement; 5. Other (e.g., unemployed, paternal/maternal leave, retired)	1. Yes; 2. No	1. Yes; 2. No	1. Student full-time; 2. Student part-time; 3. Not a student		1. Yes; 2. No	1. Aspiration; 2. Amputation; 3. Joint replacement (arthroplasty); 4. Joint fusion (arthrodesis); 5. Radio or chemical synovectomy; 6. Surgical synovectomy; 7. Surgery for removal of a pseudotumor; 8. Other	1. 0; 2. 1; 3. 2-3; 4. 4-7; 5. 8-10; 6. More than 10	1. Severe (Factor level below 1%); 2. Moderate (Factor level 1-5%); 3. Mild (Factor level 5-40%); 4. I do not know	1. Yes; 2. No; 3. I do not know	1. Yes; 2. No	1. 0; 2. 1; 3. 2-3; 4. 4-7; 5. 8-0; 6. 11-15; 7. 16-30; 8. More than 30	1. Yes; 2. No		1. Home; 2. Hemophilia treatment center (HTC); 3. Emergency room; 4. Other; 5. No treament available	1. Regular prophylaxis (regular, continuous treatment to prevent bleeds with an intent to treat for 52 weeks of the year); 2. Intermittent, "periodic" prophylaxis (treatment given to prevent bleeding before a specific activity or for short periods of time, not more than 45 weeks in a year); 3. Episodic ("on-demand") (treatment given at the time of clinically evident bleeding); 4. Immune tolerance…	(UI per infusion)	1. Daily; 2. Every other day; 3. 3 times per week; 4. 2 times per week; 5. Once per week; 6. Other	1. Yes; 2. No	(UI per infusion)		1. Yes; 2. No	1. Whole blood transfusions; 2. Fresh-frozen plasma; 3. Cryoprecipitate; 4. Antifibrinolytics; 5. Desmopressin (DDAVP); 6. Bridge therapy; 7. Other
101	Colombia	1	2004	15	1	82	6	4	2	2	1	Left ankle hemarthrosis	1	Compression bandage / wrap	2		1	5	1	4	5	2			1	4, 5, 9, 11				2	0	1	1	1	1	2		1	2		1	2	-1	3	2
102	Colombia	1	1984	35	1	74	5	16	2	1	1	Joint pain, hemarthrosis, general disease	2				1	3	1	3, 6	1, 2, 3, 6, 7, 8	1	1, 2	8	1	1, 2, 3, 4, 5, 7, 11, 12, 14, 15, 16, 18	1				10	2			1	2		4	2		4	1	2000	3	2
103	Colombia	1	1960	59	1	57	5	11	1	2	2		2				1	3	1	1, 2, 5	3	2			1	2, 8, 12, 14, 18	2				0	1	8	3	1	2		1	2		2	1	1000	5	2
104	Colombia	1	2009	10	1	30	5	5	2	2	1	Tooth extraction	2				1	3	1	2, 3	1, 9	2			1	3, 5, 7, 14, 19				2	0	1	8	3	1	2		2	2		1	1	750	3	2
105	Colombia	1	2004	15	1	57	5	10	2	2	1	Joint pain	2				1	4	1	3	2, 5, 6	1	3	2, 5, 6	2		1				0	2			4	2		1	2		1	1	1500	3	2
106	Colombia	1	1992	27	1	64	7	10	1	2	1	Muscle strain, muscle hematoma	1	Compression bandage / wrap	3		1	5	1	1, 3, 5	1, 2, 3, 4, 7, 8	1	1, 2	1, 2, 3, 8	1	2, 4, 16	3				15	1	8	2	1	2		4	2		2	1	1500	3	2
107	Colombia	1	1996	23	1	81	5	15	2	2	2		2				1	5	1	1, 3, 4	1, 3, 8	1	1, 2, 4	1, 3	2		2			2	0	1	8	1	1	2		3	1	Hematuria	1	1	2000	3	2
108	Colombia	1	1988	31	1	66	6	20	2	2	1	Right knee arthroplasty	1	Compression bandage / wrap; Orthopedic brace; Cane; Crutches	3	2	1	5	1	1, 2, 3, 4, 5	1, 2, 3, 4	1	1, 2, 3, 4, 5	1, 2, 3, 4, 5, 6, 7, 8	1	1-8, 12-18	5				364	1	3	4	1	2		3	1	Hemarthrosis	3	2	2000	3	2
109	Colombia	1	2003	16	1	62	5	10	2	2	1	Epistaxis, ankle hemarthrosis	2				2		1	6	3	2			2					1	7	2			1	1	2	3	2		1	1	1500	3	2
110	Colombia	1	2008	11	1	56	7	6	2	2	1	Hemarthosis in knee, elbow and hand	1	Cane	4		1	4	2			2			2		2			2	30	1	8	3	1	1	1	1	1	Hemarthrosis	2	2	600	4	2
111	Colombia	1	1960	59	1	71	8	5	2	1	2		1	Cane	4		1	3	1	1	1-4, 7	1	1, 3	1	1	1-8, 11, 12, 18	2				4	1	3	2	1	2		3	2	Hemarthrosis	1	1	3000	3	2
112	Colombia	1	1999	20	1	58	5	13	2	2	2		2				1	3	1	6		2			2					1	0	2			1	2		1	2		1	2	2500	3	2
113	Colombia	1	2008	11	1	50	4	8	2	2	2		2				2		2			2			2					2	0	1	8	6	1	2		1	2	Hemarthrosis	2	2	1750	3	2
114	Colombia	1	2003	16	1	63	6	11	2	2	1	Hematuria, hemarthrosis	2				1	4	1	6	3	1	6	3	2					1	7	2			1	3		3	2		1	1	1500	4	2
115	Colombia	1	2006	13	1	50	5	7	2	2	2		2				1	3	2			2			2		2				0	2			4	1	2	2	1	Calf	1	1	1500	3	2
116	Colombia	1	2008	11	1	34	5	6	2	2	1	Hematuria, hemarthrosis in knee and ankle	2				1	4	1	3	2, 3, 7	2			2		2			2	3	2			1	1	2	3	2	Hemarthrosis	1	1	500	3	2
117	Colombia	1	1985	34	1	62	5	12	2	2	1	Hemarthrosis	2				1	2	1	3	1, 3, 7, 8	2			1	1-5, 8, 18	2			2	20	2			1	1	1	4	2		1	1	3500	3	2
118	Colombia	1	1979	40	1	86	7	11	2	2	1	Hemarthrosis	1	Wheelchair	7		1	3	1	3, 5, 6		1	3		1	1-8, 14, 17, 21	1				0	1	7	2	1	2		3	2		1	1	2000	3	1
119	Colombia	1	2002	17	1	56	5	10	2	2	2		2				1	3	1	3	1, 2, 3, 4, 5	2			2		2			2	2	2			1	2		3	2		1	1	1500	3	2
120	Colombia	1	2006	13	1	50	4	9	2	2	1	Epilepsy	2				1	3	2			2			2		2			2	8	2			1	3		3	2		1	1	1000	4	2
121	Colombia	1	2006	13	1	41	6	8	2	2	2		2				2		2			2			2		2			2	26	2			1	2		1	2		1	1	1000	4	2
122	Colombia	1	1990	29	1	52	0.5	5	2	2	1	Hemarthrosis in knee, hand	1	Compression bandage / wrap; Orthopedic brace; Sling; Cane; Clutches; Walker	3, 4, 3, 3, 3, 4		1	5	1	1, 2, 3, 4	1, 4, 6	1	1, 2	1, 4	1	1-3, 7, 16, 21	2			1	0	1	1	2	1	1	1	6	2		1	1	6 mg (Emicizumab)	5	2				7. rFVIIa
123	Colombia	1	1999	20	1	73	6	11	2	2	1	Hemarthrosis in right ankle, elbow and forearm	1	Clutches; Wheelchair	3, 2		1	2	1	3	5, 7	1	2	1, 3	1	1, 3, 12	2			2	15	2			1	1	1	4	2		2	1	-1	3	2				7. rFVIIa
124	Colombia	1	1999	20	1	66	5	13	1	2	1	Hemarthrosis in right and left ankle	2				1	2	1	1, 4, 5	1, 3, 4	1	1, 4	1, 3, 4	1	6, 16	1				6	2			1	2		4	2		1	1	1500	3	2				7. Feiba: prothrombotic complex
125	Colombia	1	1995	24	1	100	4	-1	2	2	2		2				1	2	1	1, 6	7	2			2		1				0	2			2	2		4	1	Hemarthrosis	1	3	-1		2	-1			7. Novoseven rFVIIa
[truncated: 16 more columns]

## Sheet: Pre-educational activity survey
EXAM No.	Q1	ANSWER	CORRECT	SCORE	Q2	ANSWER	CORRECT	SCORE	Q3	ANSWER	CORRECT	SCORE	Q4	ANSWER	CORRECT	SCORE	Q5	ANSWER	CORRECT	SCORE	Q6a	Q6b	Q6c	Q6d	Q6e	ANSWER	SCORE	Q7	ANSWER	CORRECT	SCORE	Q8	ANSWER	CORRECT	SCORE	Q9	ANSWER	CORRECT	SCORE	Q10	ANSWER	SCORE	Q11	ANSWER	CORRECT	SCORE	Q12	ANSWER	CORRECT
1	A	A	TRUE	1	C	C	TRUE	1	C	C	TRUE	1	B	B	TRUE	1	B	B	TRUE	1	HEMORRHAGE	SURGERY	ARTICULAR	MUSCULAR	SPONTANEOUS	HEMORRHAGE, SURGERY, SPONTANEOUS, ARTICULAR AND MUSCULAR	0	B	B	TRUE	1	A	A	TRUE	1	C	A	FALSE	0	A	A or C	1	C	C	TRUE	1	A	A	TRUE
2	A	A	TRUE	1	C	C	TRUE	1	C	C	TRUE	1	B	B	TRUE	1	A	B	FALSE	0	HEMORRHAGE	SURGERY	MUSCULAR	ARTICULAR	SPONTANEOUS	HEMORRHAGE, SURGERY, SPONTANEOUS, ARTICULAR AND MUSCULAR	0	A	B	FALSE	0	C	A	FALSE	0	C	A	FALSE	0	C	A or C	1	C	C	TRUE	1	A	A	TRUE
3	A	A	TRUE	1	C	C	TRUE	1	C	C	TRUE	1	B	B	TRUE	1	B	B	TRUE	1	HEMORRHAGE	SURGERY	SPONTANEOUS	ARTICULAR	MUSCULAR	HEMORRHAGE, SURGERY, SPONTANEOUS, ARTICULAR AND MUSCULAR	1	B	B	TRUE	1	B	A	FALSE	0	A	A	TRUE	1	A	A or C	1	C	C	TRUE	1	A	A	TRUE
4	A	A	TRUE	1	B	C	FALSE	0	A	C	FALSE	0	C	B	FALSE	0	B	B	TRUE	1	HEMORRHAGE	SURGERY	SPONTANEOUS	ARTICULAR	MUSCULAR	HEMORRHAGE, SURGERY, SPONTANEOUS, ARTICULAR AND MUSCULAR	1	B	B	TRUE	1	B	A	FALSE	0	A	A	TRUE	1	A	A or C	1	C	C	TRUE	1	A	A	TRUE
5	A	A	TRUE	1	C	C	TRUE	1	C	C	TRUE	1	B	B	TRUE	1	B	B	TRUE	1	HEMORRHAGE	SURGERY	SPONTANEOUS	ARTICULAR	MUSCULAR	HEMORRHAGE, SURGERY, SPONTANEOUS, ARTICULAR AND MUSCULAR	1	A	B	FALSE	0	A	A	TRUE	1	A	A	TRUE	1	A	A or C	1	C	C	TRUE	1	A	A	TRUE
6	A	A	TRUE	1	C	C	TRUE	1	B	C	FALSE	0	C	B	FALSE	0	B	B	TRUE	1	HEMORRHAGE	SURGERY	SPONTANEOUS	ARTICULAR	MUSCULAR	HEMORRHAGE, SURGERY, SPONTANEOUS, ARTICULAR AND MUSCULAR	1	B	B	TRUE	1	A	A	TRUE	1	A	A	TRUE	1	A	A or C	1	C	C	TRUE	1	A	A	TRUE
7	A	A	TRUE	1	C	C	TRUE	1	B	C	FALSE	0	B	B	TRUE	1	B	B	TRUE	1	HEMORRHAGE	SURGERY	SPONTANEOUS	ARTICULAR	MUSCULAR	HEMORRHAGE, SURGERY, SPONTANEOUS, ARTICULAR AND MUSCULAR	1	A	B	FALSE	0	C	A	FALSE	0	A	A	TRUE	1	A	A or C	1	C	C	TRUE	1	A	A	TRUE
8	A	A	TRUE	1	C	C	TRUE	1	C	C	TRUE	1	C	B	FALSE	0	B	B	TRUE	1	HEMORRHAGE	SURGERY	SPONTANEOUS	ARTICULAR	MUSCULAR	HEMORRHAGE, SURGERY, SPONTANEOUS, ARTICULAR AND MUSCULAR	1	B	B	TRUE	1	A	A	TRUE	1	A	A	TRUE	1	A	A or C	1	C	C	TRUE	1	A	A	TRUE
9	A	A	TRUE	1	C	C	TRUE	1	C	C	TRUE	1	C	B	FALSE	0	B	B	TRUE	1	HEMORRHAGE	SURGERY	SPONTANEOUS	ARTICULAR	MUSCULAR	HEMORRHAGE, SURGERY, SPONTANEOUS, ARTICULAR AND MUSCULAR	1	B	B	TRUE	1	A	A	TRUE	1	A	A	TRUE	1	A	A or C	1	C	C	TRUE	1	A	A	TRUE
10	A	A	TRUE	1	C	C	TRUE	1	C	C	TRUE	1	B	B	TRUE	1	B	B	TRUE	1	HEMORRHAGE	SURGERY	SPONTANEOUS	ARTICULAR	MUSCULAR	HEMORRHAGE, SURGERY, SPONTANEOUS, ARTICULAR AND MUSCULAR	1	B	B	TRUE	1	B	A	FALSE	0	A	A	TRUE	1	A	A or C	1	C	C	TRUE	1	A	A	TRUE
11	A	A	TRUE	1	C	C	TRUE	1	B	C	FALSE	0	B	B	TRUE	1	B	B	TRUE	1	HEMORRHAGE	SURGERY	SPONTANEOUS	ARTICULAR	MUSCULAR	HEMORRHAGE, SURGERY, SPONTANEOUS, ARTICULAR AND MUSCULAR	1	B	B	TRUE	1	A	A	TRUE	1	A	A	TRUE	1	A	A or C	1	C	C	TRUE	1	A	A	TRUE
12	B	A	FALSE	0	C	C	TRUE	1	C	C	TRUE	1	B	B	TRUE	1	B	B	TRUE	1	HEMORRHAGE	SURGERY	ARTICULAR	ARTICULAR	MUSCULAR	HEMORRHAGE, SURGERY, SPONTANEOUS, ARTICULAR AND MUSCULAR	0	A	B	FALSE	0	A	A	TRUE	1	C	A	FALSE	0	B	A or C	0	C	C	TRUE	1	A	A	TRUE
13	A	A	TRUE	1	C	C	TRUE	1	C	C	TRUE	1	C	B	FALSE	0	B	B	TRUE	1	HEMORRHAGE	SURGERY	SPONTANEOUS	ARTICULAR	MUSCULAR	HEMORRHAGE, SURGERY, SPONTANEOUS, ARTICULAR AND MUSCULAR	1	B	B	TRUE	1	A	A	TRUE	1	A	A	TRUE	1	A	A or C	1	C	C	TRUE	1	A	A	TRUE
14	A	A	TRUE	1	C	C	TRUE	1	C	C	TRUE	1	B	B	TRUE	1	A	B	FALSE	0	HEMORRHAGE	SURGERY	SPONTANEOUS	ARTICULAR	MUSCULAR	HEMORRHAGE, SURGERY, SPONTANEOUS, ARTICULAR AND MUSCULAR	1	B	B	TRUE	1	B	A	FALSE	0	C	A	FALSE	0	B	A or C	0	C	C	TRUE	1	A	A	TRUE
15	A	A	TRUE	1	C	C	TRUE	1	C	C	TRUE	1	C	B	FALSE	0	A	B	FALSE	0	HEMORRHAGE	SURGERY	HEMORRHAGE	ARTICULAR	MUSCULAR	HEMORRHAGE, SURGERY, SPONTANEOUS, ARTICULAR AND MUSCULAR	0	A	B	FALSE	0	A	A	TRUE	1	A	A	TRUE	1	A	A or C	1	C	C	TRUE	1	A	A	TRUE
16	A	A	TRUE	1	C	C	TRUE	1	C	C	TRUE	1	B	B	TRUE	1	B	B	TRUE	1	HEMORRHAGE	SURGERY	ARTICULAR	ARTICULAR	MUSCULAR	HEMORRHAGE, SURGERY, SPONTANEOUS, ARTICULAR AND MUSCULAR	0	B	B	TRUE	1	B	A	FALSE	0	A	A	TRUE	1	A	A or C	1	C	C	TRUE	1	A	A	TRUE
17	C	A	FALSE	0	B	C	FALSE	0	A	C	FALSE	0	B	B	TRUE	1	B	B	TRUE	1	SURGERY	HEMORRHAGE	ARTICULAR	ARTICULAR	MUSCULAR	HEMORRHAGE, SURGERY, SPONTANEOUS, ARTICULAR AND MUSCULAR	0	C	B	FALSE	0	B	A	FALSE	0	C	A	FALSE	0	B	A or C	0	C	C	TRUE	1	A	A	TRUE
18	A	A	TRUE	1	C	C	TRUE	1	C	C	TRUE	1	B	B	TRUE	1	B	B	TRUE	1	SURGERY	HEMORRHAGE	SPONTANEOUS	ARTICULAR	MUSCULAR	HEMORRHAGE, SURGERY, SPONTANEOUS, ARTICULAR AND MUSCULAR	0	B	B	TRUE	1	C	A	FALSE	0	C	A	FALSE	0	A	A or C	1	C	C	TRUE	1	A	A	TRUE
19	A	A	TRUE	1	C	C	TRUE	1	C	C	TRUE	1	C	B	FALSE	0	B	B	TRUE	1	HEMORRHAGE	SURGERY	SPONTANEOUS	ARTICULAR	MUSCULAR	HEMORRHAGE, SURGERY, SPONTANEOUS, ARTICULAR AND MUSCULAR	1	B	B	TRUE	1	B	A	FALSE	0	A	A	TRUE	1	A	A or C	1	C	C	TRUE	1	A	A	TRUE
20	A	A	TRUE	1	C	C	TRUE	1	C	C	TRUE	1	C	B	FALSE	0	B	B	TRUE	1	HEMORRHAGE	SURGERY	SPONTANEOUS	ARTICULAR	MUSCULAR	HEMORRHAGE, SURGERY, SPONTANEOUS, ARTICULAR AND MUSCULAR	1	B	B	TRUE	1	B	A	FALSE	0	A	A	TRUE	1	A	A or C	1	C	C	TRUE	1	A	A	TRUE
21	A	A	TRUE	1	C	C	TRUE	1	C	C	TRUE	1	B	B	TRUE	1	A	B	FALSE	0	ARTICULAR	HEMORRHAGE	SPONTANEOUS	SURGERY	MUSCULAR	HEMORRHAGE, SURGERY, SPONTANEOUS, ARTICULAR AND MUSCULAR	0		B	FALSE	0	B	A	FALSE	0	C	A	FALSE	0	A	A or C	1	C	C	TRUE	1	A	A	TRUE
22	A	A	TRUE	1	C	C	TRUE	1	A	C	FALSE	0	B	B	TRUE	1	B	B	TRUE	1	HEMORRHAGE	ARTICULAR	SURGERY	ARTICULAR	MUSCULAR	HEMORRHAGE, SURGERY, SPONTANEOUS, ARTICULAR AND MUSCULAR	0	A	B	FALSE	0	B	A	FALSE	0	C	A	FALSE	0	A	A or C	1	C	C	TRUE	1	A	A	TRUE
23	A	A	TRUE	1	C	C	TRUE	1	C	C	TRUE	1	B	B	TRUE	1	A	B	FALSE	0	ARTICULAR	SURGERY	SPONTANEOUS	ARTICULAR	MUSCULAR	HEMORRHAGE, SURGERY, SPONTANEOUS, ARTICULAR AND MUSCULAR	0	A	B	FALSE	0	B	A	FALSE	0	A	A	TRUE	1	A	A or C	1	C	C	TRUE	1	A	A	TRUE
24	A	A	TRUE	1	C	C	TRUE	1	C	C	TRUE	1	C	B	FALSE	0	B	B	TRUE	1	HEMORRHAGE	SURGERY	SPONTANEOUS	ARTICULAR	MUSCULAR	HEMORRHAGE, SURGERY, SPONTANEOUS, ARTICULAR AND MUSCULAR	1	A	B	FALSE	0	B	A	FALSE	0	A	A	TRUE	1	A	A or C	1	C	C	TRUE	1	A	A	TRUE
25	A	A	TRUE	1	C	C	TRUE	1	C	C	TRUE	1	B	B	TRUE	1	A	B	FALSE	0	HEMORRHAGE	SURGERY	SPONTANEOUS	ARTICULAR	MUSCULAR	HEMORRHAGE, SURGERY, SPONTANEOUS, ARTICULAR AND MUSCULAR	1	C	B	FALSE	0	B	A	FALSE	0	A	A	TRUE	1	A	A or C	1	C	C	TRUE	1	A	A	TRUE
[truncated: 14 more columns]

## Sheet: Posteducational activity survey
EXAM No.	Q1	ANSWER	CORRECT	SCORE	Q2	ANSWER	CORRECT	SCORE	Q3	ANSWER	CORRECT	SCORE	Q4	ANSWER	CORRECT	SCORE	Q5	ANSWER	CORRECT	SCORE	Q6a	Q6b	Q6c	Q6d	Q6e	ANSWER	SCORE	Q7	ANSWER	CORRECT	SCORE	Q8	ANSWER	CORRECT	SCORE	Q9	ANSWER	CORRECT	SCORE	Q10	ANSWER	SCORE	Q11	ANSWER	CORRECT	SCORE	Q12	ANSWER	CORRECT
1	A	A	TRUE	1	C	C	TRUE	1	C	C	TRUE	1	B	B	TRUE	1	B	B	TRUE	1	HEMORRHAGE	SURGERY	SPONTANEOUS	ARTICULAR	MUSCULAR	HEMORRHAGE, SURGERY, SPONTANEOUS, ARTICULAR AND MUSCULAR	1	B	B	TRUE	1	A	A	TRUE	1	A	A	TRUE	1	A	A or C	1	C	C	TRUE	1	A	A	TRUE
2	A	A	TRUE	1	C	C	TRUE	1	C	C	TRUE	1	B	B	TRUE	1	B	B	TRUE	1	HEMORRHAGE	SURGERY	SPONTANEOUS	ARTICULAR	MUSCULAR	HEMORRHAGE, SURGERY, SPONTANEOUS, ARTICULAR AND MUSCULAR	1	B	B	TRUE	1	A	A	TRUE	1	A	A	TRUE	1	A	A or C	1	C	C	TRUE	1	A	A	TRUE
3	A	A	TRUE	1	B	C	FALSE	0	C	C	TRUE	1	B	B	TRUE	1	B	B	TRUE	1	HEMORRHAGE	SURGERY	SPONTANEOUS	ARTICULAR	MUSCULAR	HEMORRHAGE, SURGERY, SPONTANEOUS, ARTICULAR AND MUSCULAR	1	B	B	TRUE	1	A	A	TRUE	1	A	A	TRUE	1	A	A or C	1	C	C	TRUE	1	A	A	TRUE
4	A	A	TRUE	1	C	C	TRUE	1	C	C	TRUE	1	B	B	TRUE	1	B	B	TRUE	1	HEMORRHAGE	SURGERY	SPONTANEOUS	ARTICULAR	MUSCULAR	HEMORRHAGE, SURGERY, SPONTANEOUS, ARTICULAR AND MUSCULAR	1	-1	B	FALSE	0	-1	A	FALSE	0	A	A	TRUE	1	A	A or C	1	A	C	FALSE	0	A	A	TRUE
5	A	A	TRUE	1	C	C	TRUE	1	C	C	TRUE	1	B	B	TRUE	1	A	B	FALSE	0	HEMORRHAGE	SURGERY	SPONTANEOUS	ARTICULAR	MUSCULAR	HEMORRHAGE, SURGERY, SPONTANEOUS, ARTICULAR AND MUSCULAR	1	B	B	TRUE	1	B	A	FALSE	0	C	A	FALSE	0	B	A or C	0	C	C	TRUE	1	A	A	TRUE
6	A	A	TRUE	1	C	C	TRUE	1	C	C	TRUE	1	B	B	TRUE	1	B	B	TRUE	1	HEMORRHAGE	SURGERY	SPONTANEOUS	ARTICULAR	MUSCULAR	HEMORRHAGE, SURGERY, SPONTANEOUS, ARTICULAR AND MUSCULAR	1	A	B	FALSE	0	B	A	FALSE	0	A	A	TRUE	1	A	A or C	1	C	C	TRUE	1	A	A	TRUE
7	A	A	TRUE	1	C	C	TRUE	1	C	C	TRUE	1	B	B	TRUE	1	B	B	TRUE	1	HEMORRHAGE	SURGERY	SPONTANEOUS	ARTICULAR	MUSCULAR	HEMORRHAGE, SURGERY, SPONTANEOUS, ARTICULAR AND MUSCULAR	1	B	B	TRUE	1	B	A	FALSE	0	A	A	TRUE	1	C	A or C	1	C	C	TRUE	1	A	A	TRUE
8	A	A	TRUE	1	C	C	TRUE	1	C	C	TRUE	1	C	B	FALSE	0	B	B	TRUE	1	HEMORRHAGE	SURGERY	ARTICULAR	MUSCULAR	SPONTANEOUS	HEMORRHAGE, SURGERY, SPONTANEOUS, ARTICULAR AND MUSCULAR	0	B	B	TRUE	1	A	A	TRUE	1	C	A	FALSE	0	A	A or C	1	C	C	TRUE	1	A	A	TRUE
9	A	A	TRUE	1	C	C	TRUE	1	C	C	TRUE	1	B	B	TRUE	1	B	B	TRUE	1	HEMORRHAGE	SURGERY	SPONTANEOUS	ARTICULAR	MUSCULAR	HEMORRHAGE, SURGERY, SPONTANEOUS, ARTICULAR AND MUSCULAR	1	A	B	FALSE	0	B	A	FALSE	0	A	A	TRUE	1	A	A or C	1	C	C	TRUE	1	A	A	TRUE
11	A	A	TRUE	1	B	C	FALSE	0	A	C	FALSE	0	B	B	TRUE	1	B	B	TRUE	1	HEMORRHAGE	SURGERY	SPONTANEOUS	ARTICULAR	MUSCULAR	HEMORRHAGE, SURGERY, SPONTANEOUS, ARTICULAR AND MUSCULAR	1	B	B	TRUE	1	-1	A	FALSE	0	A	A	TRUE	1	A	A or C	1	C	C	TRUE	1	A	A	TRUE
12	A	A	TRUE	1	C	C	TRUE	1	C	C	TRUE	1	B	B	TRUE	1	B	B	TRUE	1	HEMORRHAGE	SURGERY	SPONTANEOUS	ARTICULAR	MUSCULAR	HEMORRHAGE, SURGERY, SPONTANEOUS, ARTICULAR AND MUSCULAR	1	B	B	TRUE	1	B	A	FALSE	0	A	A	TRUE	1	A	A or C	1	C	C	TRUE	1	A	A	TRUE
13	A	A	TRUE	1	C	C	TRUE	1	C	C	TRUE	1	B	B	TRUE	1	A	B	FALSE	0	HEMORRHAGE	SURGERY	SPONTANEOUS	ARTICULAR	MUSCULAR	HEMORRHAGE, SURGERY, SPONTANEOUS, ARTICULAR AND MUSCULAR	1	B	B	TRUE	1	A	A	TRUE	1	A	A	TRUE	1	A	A or C	1	C	C	TRUE	1	A	A	TRUE
14	A	A	TRUE	1	C	C	TRUE	1	C	C	TRUE	1	B	B	TRUE	1	B	B	TRUE	1	HEMORRHAGE	SURGERY	SPONTANEOUS	ARTICULAR	MUSCULAR	HEMORRHAGE, SURGERY, SPONTANEOUS, ARTICULAR AND MUSCULAR	1	A	B	FALSE	0	-1	A	FALSE	0	A	A	TRUE	1	A	A or C	1	C	C	TRUE	1	A	A	TRUE
16	A	A	TRUE	1	C	C	TRUE	1	C	C	TRUE	1	B	B	TRUE	1	B	B	TRUE	1	HEMORRHAGE	SURGERY	SPONTANEOUS	ARTICULAR	MUSCULAR	HEMORRHAGE, SURGERY, SPONTANEOUS, ARTICULAR AND MUSCULAR	1	B	B	TRUE	1	C	A	FALSE	0	A	A	TRUE	1	A	A or C	1	C	C	TRUE	1	A	A	TRUE
17	A	A	TRUE	1	C	C	TRUE	1	C	C	TRUE	1	B	B	TRUE	1	B	B	TRUE	1	HEMORRHAGE	ARTICULAR	SPONTANEOUS	SURGERY	MUSCULAR	HEMORRHAGE, SURGERY, SPONTANEOUS, ARTICULAR AND MUSCULAR	0	B	B	TRUE	1	B	A	FALSE	0	C	A	FALSE	0	C	A or C	1	C	C	TRUE	1	A	A	TRUE
18	A	A	TRUE	1	C	C	TRUE	1	C	C	TRUE	1	B	B	TRUE	1	A	B	FALSE	0	HEMORRHAGE	SURGERY	SPONTANEOUS	ARTICULAR	MUSCULAR	HEMORRHAGE, SURGERY, SPONTANEOUS, ARTICULAR AND MUSCULAR	1	-1	B	FALSE	0	A	A	TRUE	1	A	A	TRUE	1	A	A or C	1	C	C	TRUE	1	A	A	TRUE
19	A	A	TRUE	1	C	C	TRUE	1	C	C	TRUE	1	B	B	TRUE	1	B	B	TRUE	1	HEMORRHAGE	SURGERY	SPONTANEOUS	ARTICULAR	MUSCULAR	HEMORRHAGE, SURGERY, SPONTANEOUS, ARTICULAR AND MUSCULAR	1	B	B	TRUE	1	A	A	TRUE	1	A	A	TRUE	1	A	A or C	1	C	C	TRUE	1	A	A	TRUE
20	A	A	TRUE	1	C	C	TRUE	1	C	C	TRUE	1	B	B	TRUE	1	A	B	FALSE	0	HEMORRHAGE	SURGERY	SPONTANEOUS	ARTICULAR	MUSCULAR	HEMORRHAGE, SURGERY, SPONTANEOUS, ARTICULAR AND MUSCULAR	1	B	B	TRUE	1	A	A	TRUE	1	A	A	TRUE	1	A	A or C	1	C	C	TRUE	1	A	A	TRUE
21	A	A	TRUE	1	C	C	TRUE	1	C	C	TRUE	1	B	B	TRUE	1	B	B	TRUE	1	HEMORRHAGE	SURGERY	SPONTANEOUS	ARTICULAR	MUSCULAR	HEMORRHAGE, SURGERY, SPONTANEOUS, ARTICULAR AND MUSCULAR	1	B	B	TRUE	1	A	A	TRUE	1	A	A	TRUE	1	A	A or C	1	C	C	TRUE	1	A	A	TRUE
22	A	A	TRUE	1	C	C	TRUE	1	C	C	TRUE	1	B	B	TRUE	1	B	B	TRUE	1	HEMORRHAGE	SURGERY	SPONTANEOUS	ARTICULAR	MUSCULAR	HEMORRHAGE, SURGERY, SPONTANEOUS, ARTICULAR AND MUSCULAR	1	B	B	TRUE	1	A	A	TRUE	1	A	A	TRUE	1	A	A or C	1	C	C	TRUE	1	A	A	TRUE
24	A	A	TRUE	1	C	C	TRUE	1	C	C	TRUE	1	B	B	TRUE	1	B	B	TRUE	1	HEMORRHAGE	SURGERY	SPONTANEOUS	ARTICULAR	MUSCULAR	HEMORRHAGE, SURGERY, SPONTANEOUS, ARTICULAR AND MUSCULAR	1	B	B	TRUE	1	A	A	TRUE	1	A	A	TRUE	1	A	A or C	1	C	C	TRUE	1	B	A	FALSE
25	A	A	TRUE	1	C	C	TRUE	1	B	C	FALSE	0	B	B	TRUE	1	B	B	TRUE	1	HEMORRHAGE	SURGERY	SPONTANEOUS	ARTICULAR	MUSCULAR	HEMORRHAGE, SURGERY, SPONTANEOUS, ARTICULAR AND MUSCULAR	1	B	B	TRUE	1	A	A	TRUE	1	A	A	TRUE	1	B	A or C	0	C	C	TRUE	1	A	A	TRUE
26	B	A	FALSE	0	C	C	TRUE	1	C	C	TRUE	1	B	B	TRUE	1	B	B	TRUE	1	HEMORRHAGE	SURGERY	SPONTANEOUS	ARTICULAR	MUSCULAR	HEMORRHAGE, SURGERY, SPONTANEOUS, ARTICULAR AND MUSCULAR	1	-1	B	FALSE	0	A	A	TRUE	1	A	A	TRUE	1	B	A or C	0	C	C	TRUE	1	A	A	TRUE
28	A	A	TRUE	1	C	C	TRUE	1	C	C	TRUE	1	B	B	TRUE	1	A	B	FALSE	0	HEMORRHAGE	SURGERY	SPONTANEOUS	ARTICULAR	MUSCULAR	HEMORRHAGE, SURGERY, SPONTANEOUS, ARTICULAR AND MUSCULAR	1	B	B	TRUE	1	B	A	FALSE	0	A	A	TRUE	1	A	A or C	1	C	C	TRUE	1	A	A	TRUE
29	A	A	TRUE	1	C	C	TRUE	1	C	C	TRUE	1	B	B	TRUE	1	A	B	FALSE	0	HEMORRHAGE	SURGERY	SPONTANEOUS	ARTICULAR	MUSCULAR	HEMORRHAGE, SURGERY, SPONTANEOUS, ARTICULAR AND MUSCULAR	1	B	B	TRUE	1	A	A	TRUE	1	A	A	TRUE	1	A	A or C	1	C	C	TRUE	1	A	A	TRUE
[truncated: 14 more columns]
